# Supplementary material for: Ethnic Differences in the Frequency of CFTR Gene Mutations in Populations of the European and North Caucasian Part of the Russian Federation
Source: Front Genet. 2021 Jun 16;12:678374. doi: 10.3389/fgene.2021.678374 (PMC8242336; doi:10.3389/fgene.2021.678374)
Supplement: Supplementary file 1 [file Table_1.xlsx]

## Sheet: data for Figure 1
Supplementary Table 1. Relative frequencies of CFTR variants in CF patients of studied ethnic groups and regions (%).
Population/variant	F508del	CFTRdele2,3	2143delT	3849+10kbC>T	2184insA	N1303K	G542X	W1282X	L138insA	E92K	W1282R	394delTT	1677delTA	S466X;R1070Q	3821delT
Chechens(Republic of Chechnya) (n=32)								1.55		12.5			81.5
Ossetians (Republic of North Ossetia-Alania) (n=10)	20				10			50
Karachay (Republic of Karachay-Cherkessia) (n=19)	2.6							88
North Caucasus region (n=12)	23.9	2.1	0.9	1.5	2.1	0.9	0.9	15.2	0.6	3.9	0.6	0.3	23.3		0.3
Chuvash (Republic of Chuvashia) (n=47)	30.8					1.1				55.3
Tatars (Republic of Tatarstan) (n=42)	44	3.5		7			2.4			9.5		3.5		6
Volgo-Ural region (n=593))	51.2	4.97	1.9	2.7	0.4	1.8	0.8	0.3	1.3	8.4	0.6	0.6	0.3	0.6	0.01
Russians - Rostov (n=21)	50	11.9	2.4	2.4	4.7	2.4	2.4	2.4				2.4
Russians - Kirov (n=4)	62.5						12.5
Russians - Tver (n=12)	50	8.3	4.1						4.1	4.1		4.1
Russians - Pskov (n=2)	75	25
Russians -(European part of Russia (n=1384)	55	7.5	2.7	2.3	2.2	1.7	1.5	1.2	1.1	1	0.7	0.5	0.18	0.72	0.69
