# Supplementary material for: Ethnic Differences in the Frequency of CFTR Gene Mutations in Populations of the European and North Caucasian Part of the Russian Federation
Source: Front Genet. 2021 Jun 16;12:678374. doi: 10.3389/fgene.2021.678374 (PMC8242336; doi:10.3389/fgene.2021.678374)
Supplement: Supplementary file 2 [file Table_2.xlsx]

## Sheet: data for Figure 3
Supplementary Table 2. Population frequency of CFTR variants in European populations.
Population	Сity	q(CF)	F508del(%)	F508del (frequency)	1677delTA(%)	1677delTA (frequency)	W1282X (%)	W1282X (frequency)	E92K (%)	E92K (frequency)	CFTRdele2,3 (%)	CFTRdele2,3 (frequency)
Finland	Helsinki	0.0063	0.452	0.002847
Turkey	Istanbul	0.01	0.24	0.0024	0.05	0.005			0.02	2e-05
Sweden	Stockholm	0.0117	0.66	0.007722
Poland	Stockholm	0.0129	0.57	0.007353			0.007	9.03e-05			0.018	0.0002322
Northern Ireland (United Kingdom)	Belfast	0.0137	0.56	0.007672
Denmark	Copenhagen	0.0146	0.875	0.01303
Estonia	Tallin	0.0149	0.571	0.0059
Norway	Oslo	0.0149	0.6	0.00894
Netherlands	Amstredam	0.0165	0.74	0.01221			0.007	0.000155
Greece	Athens	0.0169	0.55	0.009295	0.007	0.0001183	0.007	0.0001183
Spain	Madrid	0.0169	0.52	0.008788			0.008	0.0001352
Germany	Berlin	0.0174	0.71	0.012354			0.007	0.0001218			0.012	0.0002088
Czech Republic	Prague	0.0188	0.7	0.01316			0.006	0.0001128			0.055	0.001034
United Kingdom	London	0.0196	0.75	0.0147			0.003	5.88e-05
Italy	Rome	0.0202	0.5	0.0101			0.01	0.000202
France	Paris	0.0206	0.68	0.014008			0.009	0.0001854
Switzerland	Bern	0.0224	0.57	0.012768			0.011	0.0002464
Scotland (United Kingdom)	Edinburgh	0.0224	0.71	0.01503
Ireland	Dublin	0.0234	0.704	0.01647
Austria	Vienna	0.0149	0.621	0.009253	nd						0.021	0.0003129
Bulgaria	Sophia	0.0149	0.62	0.009238	0.02	0.000298	0.01	0.000149	0.005	7.45e-05
Israel (Ashkenazi)	Tel Aviv	0.0149	0.28	0.0089			0.5	0.0092
Belgium	Brussels	0.0149	0.75	0.01425			0.014	0.0002086
Croatia	Zagreb	0.0149	0.64	0.009536
Hungary	Budapest	0.0149	0.55	0.01045			0.018	0.0002682
Latvia	Riga	0.0149	0.58	0.008642			0.028	0.0004172			0.28	0.0004172
Romania	Bucharest	0.0149	0.366	0.005453			0.017	0.0002533
Slovakia	Bratislava	0.0149	0.57	0.008493			0.013	0.000247			0.012	0.0001788
Slovenia	Ljubljana	0.0149	0.57	0.008493							0.015	0.0002235
Serbia	Belgrade	0.0149	0.68	0.010132
Ukraine	Kiev	0.0149	0.65	0.009685			0.005	7.45e-05			0.011	0.0001639
Belarus	Minsk	0.0149	0.61	0.009089			0.01	0.000149			0.033	0.0004917
Russians (Rostov)	Rostov			0.0069		0.0008		0.0034		0		0
Russians (Kirov)	Kirov			0.0056		0		0		0		0
Russians (Tver)	Tver			0.0027		0		0		0		0.0027
Russians (Pskov)	Pskov			0.0036		0		0		0		0
Mari(Republic of Mari El)	Yoshkar-Ola			0		0		0		0.0026		0
Udmurts (Republic of Udmurtia)	Izhevsk			0.0026		0		0		0		0
Chuvash (Republic of Chuvashia)	Cheboksary			0.0019		0		0		0.0045		0.0006
Bashkirs (Republic of Bashkiria)	Ufa			0		0		0		0		0.001
Tatars (Republic of Tatarstan)	Kazan			0.0099		0.0007		0		0.0036		0.0007
Karachay (Republic of Karachay-Cherkessia)	Karachayevsk			0		0.0031		0.0093		0		0
Nogai (Republic of Karachay-Cherkessia)	Erken-Shahar			0		0		0.0127		0		0
Circassians (Republic of Karachay-Cherkessia)	Habez			0.0098		0.0098		0		0		0
Abaza (Republic of Karachay-Cherkessia)	Injich-Chukun			0.0039		0.0117		0.0039		0		0
Ossetians (Republic of North Ossetia-Alania)	Vladikavkaz			0.0016		0		0.0032		0		0
Chechens(Republic of Chechnya)	Grozny			0		0.015		0		0		0
Note: q(CF) - Cystic Fibrosis frequency
